# Supplementary material for: Overexpression of OsAGO18 Promotes Early Seedling Development and Root Elongation in Rice
Source: Plants (Basel). 2026 May 21;15(10):1580. doi: 10.3390/plants15101580 (PMC13210671; doi:10.3390/plants15101580)
Supplement: Supplementary file 1 [file plants-15-01580-s001.zip]

Archive with 2 entries (2 files):
- Supplementary Figures.pdf
- Supplementary Tables S1 and S2.xlsx
