# Supplementary material for: Overexpression of OsAGO18 Promotes Early Seedling Development and Root Elongation in Rice
Source: Plants (Basel). 2026 May 21;15(10):1580. doi: 10.3390/plants15101580 (PMC13210671; doi:10.3390/plants15101580)
Supplement: Supplementary file 1 [file plants-15-01580-s001.zip › Supplementary Tables S1 and S2.xlsx]

## Sheet: Supplementary Table S1
Summary of RNA-seq data and read mapping statistics
Sample	Total Reads	Map Reads	Mapped Reads (%)
CRR176712	220449228	2.17716e+10	98.76
CRR176713	248531341	2.44605e+10	98.42
CRR176714	165412261	1.62749e+10	98.39
CRR176715	287388631	2.84342e+10	98.94
CRR176716	232635088	2.30006e+10	98.87
CRR176717	210630496	2.08419e+10	98.95
CRR176718	192429383	1.87753e+10	97.57
CRR176719	152808176	1.49569e+10	97.88
CRR176720	224322740	2.19926e+10	98.04
CRR176721	188829023	1.85808e+10	98.4
CRR176722	221173701	2.18011e+10	98.57
CRR176723	193195101	1.90085e+10	98.39
CRR176724	174323858	1.70349e+10	97.72
CRR176725	199961690	1.96122e+10	98.08
CRR176726	183565623	1.79784e+10	97.94
CRR176727	161431237	1.58832e+10	98.39
CRR176728	205681888	1.98031e+10	96.28
CRR176729	241368090	2.3671e+10	98.07
SRR9158193	492702529	4.84228e+10	98.28
SRR9158194	339531872	3.3505e+10	98.68
SRR9158196	279631332	26425160874	94.5
SRR9158199	343909239	3.35208e+10	97.47
SRR9158200	529521925	5.22373e+10	98.65
SRR9158202	444498450	4.36453e+10	98.19
SRR9158203	409285699	4.00077e+10	97.75
SRR9158205	539165061	5.15604e+10	95.63
SRR9158208	384000939	3.73748e+10	97.33
SRR9158209	223080884	2.17705e+10	97.59
SRR9158195	191435042	1.69018e+10	88.29
SRR9158197	649568393	6.28782e+10	96.8
SRR9158198	228652441	2.04461e+10	89.42
SRR9158201	213580667	1.82825e+10	85.6
SRR9158204	171244235	1.47972e+10	86.41
SRR9158207	190053839	1.73082e+10	91.07

## Sheet: Supplementary Table S2
The primers used in this study
Primer name	Sequence (5'-3')	Note
AIO-OsAGO18-F	tcaagtccgttagagcccgggATGGCGAGCCGAGGAGGA	Construct subcellular localization vectors
AIO-OsAGO18-End-R	gtggcagcgaacgagcccgggCTAGCAAAAGAACATGGACTTTTTCA
AIO02-Check-F	GAGCAAAGACCCCAACGAGA	Detection of positive subcellular localization vectors
AIO02-Check-R	TAAGGAACCCTGCAGGCTTG
OsAGO18-QF	CAGAAATCGGTGTATTGTCACAGTGTTGTCG	qRT-PCR for validation of the OsAGO18 transcription level
OsAGO18-QR	CCAGGATGGGTAACATCAGCACC
OsAGO18-Clone-F	ATGGCGAGCCGAGGAGGAGGC	For OsAGO18 clone
OsAGO18-Clone-R	CTAGCAAAAGAACATGGAC
C-ago18-Check-F	CAAGAACGACAACTTCCACCACT	Detect CRISPR-Cas9 knockout mutants
C-ago18-Check-R	TGAAGCCAGCAATGCGGTA
Os18S rRNA-QF	ATGATAACTCGACGGATCGC	qRT-PCR for the reference gene Os18s rRNA in rice
Os18S rRNA-QR	CTTGGATGTGGTAGCCGTTT
OsGRF6-Q-F	TCATCAGCCTCAACATCTCC	qRT-PCR for validation of the OsGRF6 transcription level
OsGRF6-Q-R	CATCCAGTTTGCTTCTCCCT
OsAGO18-sgRNA-F	ggcgCTCGCCGAGCGCAACGACAT	Construct CRISPR-Cas9 mutant vector
OsAGO18-sgRNA-R	aaacATGTCGTTGCGCTCGGCGAG
OsPIN9-QF	CAACGAGCAGTGCGCCGGGAT	qRT-PCR for validation of the OsPIN9 transcription level
OsPIN9-QR	CGGAGAAGCAGGTGATGACCCA
OsIAA10-QF	CGCACCGCTCATACAAGACCC	qRT-PCR for validation of the OsIAA10 transcription level
OsIAA10-QR	ACCATCCCTGTCCTCGTAGGTGA
